# Supplementary material for: SSR Genotyping and Marker–Trait Association with Yield Components in a Kazakh Germplasm Collection of Chickpea (Cicer arietinum L.)
Source: Biomolecules. 2023 Nov 29;13(12):1722. doi: 10.3390/biom13121722 (PMC10741797; doi:10.3390/biom13121722)
Supplement: Supplementary file 1 [file biomolecules-13-01722-s001.zip]

Archive with 1 entries (1 files):
- biomolecules-2735386-supplementary.pdf
